# Supplementary material for: Honey bees (Apis cerana) use animal feces as a tool to defend colonies against group attack by giant hornets (Vespa soror)
Source: PLoS One. 2020 Dec 9;15(12):e0242668. doi: 10.1371/journal.pone.0242668 (PMC7725375; doi:10.1371/journal.pone.0242668)
Supplement: S1 Data — (XLSX) [file pone.0242668.s008.xlsx]

## Sheet: Fig1
Yes = number of colonies with spots observed on hive front										Spread of spots:
No = number of colonies with no spots observed on hive front
												DAY 10	Distance to farthest	Area of rectangle	Does
											Colony	Spots?	spot from closest edge of	containing all	spread cover
	YES	NO	YES	NO	YES	NO	COLONY			Apiary	replicate	(Y/N)	entrance (cm)	spots (cm2)	the entrance?
	DAY 0	DAY 0	DAY 5	DAY 5	DAY 10	DAY 10	TOTAL			1	1	N
Apiary 1	0	136	26	110	118	18	136			1	2	N
Apiary 2	0	148	40	108	67	81	148			1	3	Y	7.9	142	Y
Apiary 3	0	55	5	50	19	36	55			1	4	Y	5	50.2	Y
							339	GRAND TOTAL		1	5	Y	8	107.2	Y
										1	6	Y	10.3	178.5	Y
										1	7	Y	7.4	154.9	Y
										1	8	Y	7.1	154.1	Y
										1	9	Y	6.5	124.7	Y
										1	10	Y	8.7	184.7	Y
										1	11	Y	4	108.5	Y
										1	12	Y	7.1	123.6	Y
										1	13	Y	9.1	164.6	Y
										1	14	Y	5.7	92.1	Y
										1	15	Y	3	53	Y
										1	16	Y	5	46.1	Y
										1	17	N
										1	18	N
										1	19	Y	5.3	80.1	Y
										1	20	N
										1	21	Y	6.7	117.7	Y
										1	22	Y	7.7	112.7	Y
										1	23	Y	5.8	92.7	Y
										1	24	Y	9.4	159.1	Y
										1	25	N
										1	26	Y	3.9	16.1	Y
										1	27	Y	6.6	104.3	Y
										1	28	Y	7.2	103.7	Y
										1	29	Y	4.1	43	Y
										1	30	Y	0.8	7.7	Y
										1	31	Y	6.8	148.8	Y
										1	32	Y	5.6	71.6	Y
										1	33	Y	4.2	56.2	Y
										1	34	Y	5.5	60.4	Y
										1	35	Y	3.5	46.9	Y
										1	36	N
										1	37	N
										1	38	Y	3.7	40.2	Y
										1	39	Y	6.9	107.9	Y
										1	40	Y	3	30.2	Y
										1	41	Y	4.1	79.9	Y
										1	42	Y	7.7	99.2	Y
										1	43	Y	7.3	77.3	Y
										1	44	Y	9.1	121.7	Y
										1	45	Y	6.9	100.6	Y
										1	46	N
										1	47	N
										1	48	Y	10.3	257.5	Y
										1	49	Y	5.2	35.2	Y
										1	50	Y	2.4	30.2	Y
										1	51	Y	5.6	60	Y
										1	52	Y	3.6	61.2	Y
										1	53	Y	3.4	64.7	Y
										1	54	Y	2.2	31.3	Y
										1	55	N
										1	56	Y	2.1	25.3	Y
										1	57	Y	7	97.9	Y
										1	58	Y	0.9	9.7	Y
										1	59	N
										1	60	N
										1	61	Y	6.8	114.2	Y
										1	62	Y	3	16.1	Y
										1	63	Y	10	205.6	Y
										1	64	Y	7.3	123.5	Y
										1	65	Y	6.9	106.9	Y
										1	66	Y	8.5	156.5	Y
										1	67	Y	3.1	23	Y
										1	68	Y	3.2	18.4	Y
										1	69	Y	3.4	49.8	Y
										1	70	Y	2.9	34.2	Y
										1	71	Y	3.5	14.9	Y
										1	72	Y	4.3	59.3	Y
										1	73	Y	3.1	34.6	Y
										1	74	Y	5.2	80.2	Y
										1	75	Y	8.8	169.4	Y
										1	76	Y	10.4	186.2	Y
										1	77	Y	6.9	138.1	Y
										1	78	Y	5.4	97.6	Y
										1	79	Y	5.7	97.4	Y
										1	80	Y	6	105.6	Y
										1	81	Y	7.4	156.4	Y
										1	82	Y	5.9	97.1	Y
										1	83	Y	4.2	41.4	Y
										1	84	Y	5.4	35.8	Y
										1	85	Y	3.6	8.1	Y
										1	86	Y	0.9	4.8	Y
										1	87	Y	1.3	34.9	Y
										1	88	Y	7.9	70.4	Y
										1	89	Y	7.3	95.9	Y
										1	90	Y	7.3	88.2	Y
										1	91	Y	9.5	191.3	Y
										1	92	Y	3.6	27.1	Y
										1	93	Y	5.8	83.4	Y
										1	94	Y	6	76.3	Y
										1	95	Y	4.5	63.7	Y
										1	96	Y	5.5	106.2	Y
										1	97	Y	4.2	43	Y
										1	98	Y	3.7	20.9	Y
										1	99	Y	3.7	54	Y
										1	100	Y	11.9	225.8	Y
										1	101	Y	5.5	85.9	Y
										1	102	Y	3.5	28.2	Y
										1	103	Y	2.8	31.4	Y
										1	104	Y	6.2	96.5	Y
										1	105	N
										1	106	Y	5.7	45.9	Y
										1	107	Y	7.4	132.1	Y
										1	108	Y	8.8	251	Y
										1	109	Y	8.4	167.8	Y
										1	110	Y	6.6	73.2	Y
										1	111	Y	6.5	125.7	Y
										1	112	Y	5.2	96.8	Y
										1	113	Y	3.9	23.3	Y
										1	114	N
										1	115	N
										1	116	Y	3.8	28.3	Y
										1	117	Y	6.8	137.2	Y
										1	118	Y	6.3	44.7	Y
										1	119	Y	6	76.5	Y
										1	120	Y	3.5	32	Y
										1	121	Y	5.2	85.5	Y
										1	122	Y	3.3	40.2	Y
										1	123	Y	5.6	80.6	Y
										1	124	Y	2.6	35.1	Y
										1	125	Y	1.9	28.3	Y
										1	126	Y	8.9	157	Y
										1	127	Y	2.9	39.3	Y
										1	128	Y	2.8	17.1	Y
										1	129	Y	6.1	98.5	Y
										1	130	Y	4.8	42	Y
										1	131	Y	3.3	52.1	Y
										1	132	Y	1.6	1.1	Y
										1	133	Y	5	61.5	Y
										1	134	Y	2	21.9	Y
										1	135	N
										1	136	N
										2	1	Y	1.9	14.8	Y
										2	2	N
										2	3	N
										2	4	N
										2	5	Y	2.8	24	Y
										2	6	N
										2	7	Y	3.1	29.4	Y
										2	8	N
										2	9	Y	5.8	52.7	Y
										2	10	N
										2	11	N
										2	12	Y	5.7	4.1	N
										2	13	Y	3.9	34.8	Y
										2	14	N
										2	15	Y	10.2	204.7	Y
										2	16	N
										2	17	Y	5	60.1	Y
										2	18	N
										2	19	Y	4.7	62.8	Y
										2	20	N
										2	21	N
										2	22	N
										2	23	Y	11	279.1	Y
										2	24	N
										2	25	Y	4.3	99	Y
										2	26	Y	6.7	98.9	Y
										2	27	Y	4.3	74.4	Y
										2	28	N
										2	29	Y	4.4	70.7	Y
										2	30	Y	7.3	108.4	Y
										2	31	Y	4.7	38.9	Y
										2	32	N
										2	33	N
										2	34	N
										2	35	Y	1.8	50.3	Y
										2	36	Y	6.1	52.5	Y
										2	37	N
										2	38	N
										2	39	N
										2	40	N
										2	41	Y	3	20.5	Y
										2	42	Y	2.1	33.7	Y
										2	43	N
										2	44	Y	10.2	161.7	Y
										2	45	Y	7.6	111.7	Y
										2	46	Y	6.7	102.7	Y
										2	47	Y	2.1	12.2	Y
										2	48	Y	3.7	57.1	Y
										2	49	N
										2	50	N
										2	51	N
										2	52	Y	7.5	76.4	Y
										2	53	N
										2	54	Y	11.4	251.3	Y
										2	55	Y	7.9	120.3	Y
										2	56	Y	10.1	195.6	Y
										2	57	Y	6.2	24.5	Y
										2	58	Y	7.8	139.8	Y
										2	59	N
										2	60	Y	5.7	64.3	Y
										2	61	N
										2	62	Y	3.4	35.7	Y
										2	63	N
										2	64	N
										2	65	N
										2	66	Y	6.6	85.5	Y
										2	67	N
										2	68	Y	4.7	43.5	Y
										2	69	N
										2	70	Y	7.3	157.2	Y
										2	71	N
										2	72	Y	1.9	14.7	Y
										2	73	N
										2	74	Y	6	90	Y
										2	75	N
										2	76	Y	3.5	113.4	Y
										2	77	Y	5	46.8	Y
										2	78	Y	2.3	12.8	Y
										2	79	N
										2	80	N
										2	81	N
										2	82	Y	6.5	88	Y
										2	83	N
										2	84	N
										2	85	Y	7.8	118.3	Y
										2	86	Y	.	.	.	photo missing
										2	87	N
										2	88	N
										2	89	Y	3.7	25.1	Y
										2	90	N
										2	91	N
										2	92	N
										2	93	N
										2	94	Y	5.8	45.9	Y
										2	95	N
										2	96	N
										2	97	N
										2	98	Y	21.1	711.4	Y
										2	99	N
										2	100	Y	24.7	663.7	Y
										2	101	N
										2	102	N
										2	103	N
										2	104	N
										2	105	Y	5.9	79.2	Y
										2	106	Y	14.7	436.5	Y
										2	107	N
										2	108	N
										2	109	N
										2	110	Y	8.9	142.2	Y
										2	111	N
										2	112	Y	6.6	116.4	Y
										2	113	N
										2	114	Y	6.4	102.7	Y
										2	115	N
										2	116	N
										2	117	Y	20.3	381.8	Y
										2	118	N
										2	119	Y	28.9	783.1	Y
										2	120	Y	17.8	336	Y
										2	121	Y	7.8	161.6	Y
										2	122	Y	4.9	80.8	Y
										2	123	N
										2	124	Y	14.1	251.8	Y
										2	125	Y	17	507.8	Y
										2	126	N
										2	127	Y	5.4	77.9	Y
										2	128	N
										2	129	Y	7.7	137.1	Y
										2	130	N
										2	131	Y	1.8	17.2	Y
										2	132	N
										2	133	Y	9.4	123.8	Y
										2	134	N
										2	135	N
										2	136	N
										2	137	N
										2	138	N
										2	139	N
										2	140	N
										2	141	N
										2	142	N
										2	143	Y	6.8	127.7	Y
										2	144	N
										2	145	N
										2	146	Y	5.7	38.7	Y
										2	147	Y	6.5	68.2	Y
										2	148	N
										3	1	Y	13.3	86.2	Y
										3	2	N
										3	3	N
										3	4	N
										3	5	N
										3	6	Y	0.7	0.2	N
										3	7	N
										3	8	N
										3	9	Y	10.5	210.4	Y
										3	10	Y	10.9	166.5	Y
										3	11	N
										3	12	N
										3	13	N
										3	14	N
										3	15	Y	11.7	240.9	Y
										3	16	N
										3	17	N
										3	18	N
										3	19	N
										3	20	N
										3	21	N
										3	22	Y	4.5	30.8	Y
										3	23	Y	4	97.7	Y
										3	24	Y	12.1	99.2	Y
										3	25	Y	7.7	150.3	Y
										3	26	Y	9.1	204.3	Y
										3	27	N
										3	28	N
										3	29	N
										3	30	Y	8.7	74.4	Y
										3	31	N
										3	32	N
										3	33	N
										3	34	N
										3	35	N
										3	36	Y	6.4	63.3	Y
										3	37	N
										3	38	Y	21.5	476.7	Y
										3	39	N
										3	40	N
										3	41	N
										3	42	Y	5.9	114.5	Y
										3	43	N
										3	44	N
										3	45	Y	4	24.9	Y
										3	46	N
										3	47	N
										3	48	N
										3	49	N
										3	50	Y	8.4	158.8	Y
										3	51	Y	7.4	145.7	Y
										3	52	Y	8.4	74.9	Y
										3	53	N
										3	54	Y	5.9	15.1	Y
										3	55	N

## Sheet: Test1, Fig3a
Photo time is when picture of hive front was taken: 1 = 09:00, 2 = 11:00, 3 = 13:00, 4 = 15:00, 5 = 17:00, 6 = 24 h after first photo, so 07:00 next day
	Colony		(counted with ImageJ grid)					Colony
Treatment	Replicate	Photo time	Number of spots				Treatment	Replicate	Number of hornets visiting	Total "hornet time" during visitation (min)
Attacked	1	1	152				Attacked	1	8	10
Attacked	2	1	14				Attacked	2	8	10
Attacked	3	1	51				Attacked	3	1	1
Attacked	4	1	1				Attacked	4	12	21
Attacked	5	1	26				Attacked	5	60	228
Attacked	6	1	11				Attacked	6	19	24
Attacked	7	1	388				Attacked	7	1	1
Attacked	8	1	258				Attacked	8	6	16
Attacked	9	1	6				Attacked	9	3	3
Attacked	10	1	531				Attacked	10	15	34
Attacked	11	1	180				Attacked	11	6	7
Attacked	12	1	9				Attacked	12	3	3
Attacked	1	2	395
Attacked	2	2	64
Attacked	3	2	496
Attacked	4	2	265
Attacked	5	2	28
Attacked	6	2	214
Attacked	7	2	823
Attacked	8	2	351
Attacked	9	2	17
Attacked	10	2	590
Attacked	11	2	278
Attacked	12	2	83
Attacked	1	3	410
Attacked	2	3	194
Attacked	3	3	549
Attacked	4	3	408
Attacked	5	3	70
Attacked	6	3	317
Attacked	7	3	944
Attacked	8	3	480
Attacked	9	3	45
Attacked	10	3	650
Attacked	11	3	341
Attacked	12	3	137
Attacked	1	4	419
Attacked	2	4	216
Attacked	3	4	622
Attacked	4	4	418
Attacked	5	4	102
Attacked	6	4	380
Attacked	7	4	936
Attacked	8	4	617
Attacked	9	4	102
Attacked	10	4	1006
Attacked	11	4	439
Attacked	12	4	191
Attacked	1	5	551
Attacked	2	5	407
Attacked	3	5	685
Attacked	4	5	440
Attacked	5	5	268
Attacked	6	5	370
Attacked	7	5	1045
Attacked	8	5	650
Attacked	9	5	110
Attacked	10	5	950
Attacked	11	5	450
Attacked	12	5	200
Attacked	1	6	560
Attacked	2	6	395
Attacked	3	6	780
Attacked	4	6	451
Attacked	5	6	379
Attacked	6	6	411
Attacked	7	6	1121
Attacked	8	6	812
Attacked	9	6	102
Attacked	10	6	944
Attacked	11	6	465
Attacked	12	6	217
Control	1	1	1
Control	2	1	2
Control	3	1	0
Control	4	1	0
Control	5	1	0
Control	6	1	0
Control	7	1	0
Control	8	1	4
Control	9	1	11
Control	10	1	2
Control	11	1	10
Control	12	1	2
Control	13	1	0
Control	14	1	32
Control	1	2	0
Control	2	2	0
Control	3	2	0
Control	4	2	0
Control	5	2	0
Control	6	2	0
Control	7	2	2
Control	8	2	7
Control	9	2	14
Control	10	2	2
Control	11	2	12
Control	12	2	3
Control	13	2	2
Control	14	2	30
Control	1	3	0
Control	2	3	1
Control	3	3	0
Control	4	3	0
Control	5	3	0
Control	6	3	0
Control	7	3	3
Control	8	3	8
Control	9	3	16
Control	10	3	3
Control	11	3	17
Control	12	3	4
Control	13	3	6
Control	14	3	29
Control	1	4	1
Control	2	4	0
Control	3	4	1
Control	4	4	1
Control	5	4	0
Control	6	4	0
Control	7	4	1
Control	8	4	8
Control	9	4	21
Control	10	4	3
Control	11	4	47
Control	12	4	4
Control	13	4	7
Control	14	4	40
Control	1	5	5
Control	2	5	1
Control	3	5	55
Control	4	5	0
Control	5	5	0
Control	6	5	0
Control	7	5	3
Control	8	5	9
Control	9	5	22
Control	10	5	10
Control	11	5	47
Control	12	5	4
Control	13	5	7
Control	14	5	35
Control	1	6	2
Control	2	6	3
Control	3	6	10
Control	4	6	1
Control	5	6	0
Control	6	6	0
Control	7	6	3
Control	8	6	10
Control	9	6	25
Control	10	6	18
Control	11	6	52
Control	12	6	2
Control	13	6	2
Control	14	6	37

## Sheet: Test2, Fig3b
Day is the day that the photo of the hive front was taken
	Colony		(counted with ImageJ grid)				Colony
Treatment	Replicate	Day	Number of spots			Treatment	Replicate	Number of hornets visiting	Total "hornet time" during visitation (min)
Control	1	1	1			Attacked	1	3	5
Control	2	1	0			Attacked	2	8	11
Control	3	1	53			Attacked	3	6	6
Control	4	1	63			Attacked	4	4	4
Control	5	1	120			Attacked	5	2	2
Control	6	1	92			Attacked	6	2	2
Control	1	2	2			Attacked	7	4	5
Control	2	2	4			Attacked	8	2	2
Control	3	2	192			Attacked	9	8	11
Control	4	2	141			Attacked	10	13	21
Control	5	2	209			Attacked	11	2	2
Control	6	2	138			Attacked	12	11	15
Control	1	3	6			Attacked	13	69	148
Control	2	3	2			Attacked	14	42	116
Control	3	3	237			Attacked	15	21	36
Control	4	3	185			Attacked	16	11	17
Control	5	3	254			Attacked	17	37	69
Control	6	3	207			Attacked	18	74	124
Attacked	1	1	81			Attacked	19	90	157
Attacked	2	1	154			Attacked	20	44	73
Attacked	3	1	149			Attacked	21	6	12
Attacked	4	1	281			Attacked	22	7	9
Attacked	5	1	69
Attacked	6	1	190
Attacked	7	1	454
Attacked	8	1	235
Attacked	9	1	344
Attacked	10	1	240
Attacked	11	1	40
Attacked	12	1	386
Attacked	13	1	510
Attacked	14	1	643
Attacked	15	1	293
Attacked	16	1	351
Attacked	17	1	708
Attacked	18	1	1009
Attacked	19	1	371
Attacked	20	1	573
Attacked	21	1	490
Attacked	22	1	183
Attacked	1	2	135
Attacked	2	2	155
Attacked	3	2	360
Attacked	4	2	248
Attacked	5	2	74
Attacked	6	2	187
Attacked	7	2	775
Attacked	8	2	270
Attacked	9	2	398
Attacked	10	2	505
Attacked	11	2	101
Attacked	12	2	542
Attacked	13	2	669
Attacked	14	2	748
Attacked	15	2	444
Attacked	16	2	440
Attacked	17	2	951
Attacked	18	2	1218
Attacked	19	2	1080
Attacked	20	2	732
Attacked	21	2	552
Attacked	22	2	274
Attacked	1	3	210
Attacked	2	3	212
Attacked	3	3	378
Attacked	4	3	269
Attacked	5	3	82
Attacked	6	3	195
Attacked	7	3	798
Attacked	8	3	276
Attacked	9	3	435
Attacked	10	3	498
Attacked	11	3	109
Attacked	12	3	679
Attacked	13	3	631
Attacked	14	3	925
Attacked	15	3	567
Attacked	16	3	587
Attacked	17	3	896
Attacked	18	3	1356
Attacked	19	3	1284
Attacked	20	3	726
Attacked	21	3	784
Attacked	22	3	345

## Sheet: Test3, Table1
Table 1
							(counted with ImageJ grid)
	V. soror	V. velutina			Wasp attacker	Colony replicate	Number of spots
					soror	1	160
# of hornet visits where behavior was scored	857	328			soror	2	83
# visits that included hovering?	560	306			soror	3	72
# visits that included landing somewhere on the hive?	552	23			soror	4	35
# visits that included landing at the entrance specifically?	284	14			soror	5	325
# visits that included chewing on entrance wood?	117	0			soror	6	93
# visits that included rubbing abdomen on hive?	79	0			soror	7	654
# of visits that included fanning?	94	0			soror	8	64
# visits that included grooming self?	61	0			soror	9	21
# visits that included trophallaxis with another hornet?	26	0			soror	10	330
# visits that included catch/kill a bee?	167	17			soror	11	98
# visits that included chasing or catch/kill a bee?	246	82			soror	12	635
					soror	13	620
What % of visits included hovering?	65.3442	93.2927			soror	14	504
What % of visits included landing anywhere on the hive?	64.4107	7.0122			soror	15	917
What % of visits included landing at the entrance specifically?	33.1389	4.26829			soror	16	975
What % of visits included chewing on the hive?	13.6523	0			soror	17	684
What % of visits included grooming on the hive?	7.11785	0			soror	18	1190
What % of visits rubbing or dragging abdomen on hive?	9.2182	0			soror	19	403
What % of visits included fanning on the hive?	10.9685	0			soror	20	715
What % of visits included trophallaxis with another hornet?	3.03384	0			soror	21	531
What % of visits including killing/catching a bee?	19.4866	5.18293			soror	22	667
What % of visits including chasing or killing/catching a bee?	28.7048	25			velutina	1	11
					velutina	2	0
					velutina	3	4
					velutina	4	2
					velutina	5	0
					velutina	6	0
					velutina	7	0
					velutina	8	6
					velutina	9	54
					velutina	10	2
					velutina	11	8
					velutina	12	0
					velutina	13	21
					velutina	14	0
					velutina	15	3
					velutina	16	2
					velutina	17	3
					velutina	18	0
					velutina	19	0

## Sheet: Test4, Fig4
	Colony
Treatment	Replicate	Number of spots on hive front at start of day	Number of spots on hive front at end of day
EtherSham	1	0	0
EtherSham	2	0	0
EtherSham	3	3	3
EtherSham	4	4	4
EtherSham	5	0	0
EtherSham	6	8	8
EtherSham	7	0	0
EtherSham	8	4	12
EtherSham	9	0	0
EtherSham	10	0	0
EtherSham	11	4	6
EtherSham	12	0	2
EtherSham	13	0	10
EtherSham	14	0	0
EtherSham	15	0	0
EtherSham	16	0	0
EtherSham	17	0	1
EtherSham	18	0	0
EtherSham	19	0	1
EtherSham	20	0	0
VGExtract	1	0	39
VGExtract	2	0	19
VGExtract	3	0	8
VGExtract	4	0	1
VGExtract	5	3	19
VGExtract	6	0	1
VGExtract	7	0	26
VGExtract	8	2	10
VGExtract	9	0	0
VGExtract	10	0	2
VGExtract	11	0	2
VGExtract	12	2	5
VGExtract	13	0	2
VGExtract	14	0	60
VGExtract	15	0	1
VGExtract	16	0	91
VGExtract	17	0	5
VGExtract	18	0	0
VGExtract	19	0	0

## Sheet: Test4, Fig5
Number represent number of colonies:
	ON PAPER	ON PAPER	ON HIVE	ON HIVE
	Ether control	VG extract	Ether control	VG extract
Paper removed	4	2	-	-
Not spotted	15	9	14	3
Spotted	1	8	6	16
TOTAL	20	19	20	19

## Sheet: Fig6, Table2
		Fig 6	Fig 6	Fig 6	Fig 6	Table 2	Table 2	Table 2	Table 2		Table 2	Table 2	Table 2	Table 2	Table 2
		(all hornets)	(only landed hornets)	(only landed hornets)	(only landed hornets)	Of all visiting hornets, who	Of all visiting hornets, who	Of all visiting hornets, who	Of all visiting hornets, who		Of all visits considered (scale 1-3), was there a difference in single-wasp vs multiple-wasp visits?
Visit rep	Spot Level	Duration of visit (s)	Total time on hive (s)	Time landed at entrance (s)	Time chewing on entrance (s)	killed a bee (y)?	chewed entrance (y)?	landed anywhere on hive (y)?	landed at hive entrance (y)?		OBSERVED
1	Light	40	.	.	.	n	.	n	.		Spot Scale	1	2	3	ROW TOTAL
2	Light	59	21	9	0	n	n	y	y		SINGLE WASP	46	125	40	211
3	Light	45	12	2	0	y	n	y	y		MULTIPLE WASPS	15	9	7	31
4	Light	20	.	.	.	n	.	n	.		COLUMN TOTALS	61	134	47	242
5	Light	44	5	1	0	n	n	y	y
6	Light	12	.	.	.	n	.	n	.
7	Light	34	26	0	0	n	n	y	n
8	Light	53	24	3	0	n	n	y	y
9	Light	156	107	104	40	y	y	y	y
10	Light	138	169	53	30	n	y	y	y
11	Light	138	92	36	0	n	n	y	y
12	Light	104	20	6	0	n	n	y	y
13	Light	145	109	24	0	n	n	y	y
14	Light	17	15	0	0	y	n	y	n
15	Light	32	26	7	0	n	n	y	y
16	Light	37	26	0	0	n	n	y	n
17	Light	47	47	13	2	y	y	y	y
18	Light	127	112	40	0	n	n	y	y
19	Light	181	168	25	2	y	y	y	y
20	Light	129	121	17	0	y	n	y	y
21	Light	194	194	0	0	n	n	y	n
22	Light	115	82	35	0	y	n	y	y
23	Light	94	76	28	0	y	n	y	y
24	Light	11	2	0	0	n	n	y	n
25	Light	230	188	35	30	n	y	y	y
26	Light	320	196	16	5	y	y	y	y
27	Light	325	183	128	116	n	y	y	y
28	Light	254	234	223	218	n	y	y	y
29	Light	45	45	21	21	n	y	y	y
30	Light	86	75	60	56	n	y	y	y
31	Light	86	72	63	63	n	y	y	y
32	Light	86	11	4	1	n	y	y	y
33	Light	183	183	179	179	n	y	y	y
34	Light	182	182	182	182	n	y	y	y
35	Light	158	158	0	0	n	n	y	n
36	Light	172	25	0	0	n	n	y	n
37	Light	248	108	66	43	y	y	y	y
38	Light	246	246	242	242	n	y	y	y
39	Light	246	244	35	35	n	y	y	y
40	Light	119	84	15	0	n	n	y	y
41	Light	46	7	2	0	y	n	y	y
42	Light	285	164	57	0	n	n	y	y
43	Light	11	9	9	0	n	n	y	y
44	Light	198	131	119	78	n	y	y	y
45	Light	576	541	86	71	n	y	y	y
46	Light	377	357	341	341	n	y	y	y
47	Light	13	3	0	0	n	n	y	n
48	Light	300	123	42	27	y	y	y	y
49	Light	283	253	190	116	n	y	y	y
50	Light	13	12	5	0	n	n	y	y
51	Light	52	49	37	31	n	y	y	y
52	Light	15	3	2	0	n	n	y	y
53	Light	96	45	18	0	n	n	y	y
54	Light	41	18	5	0	y	n	y	y
55	Light	65	.	.	.	n	.	n	.
56	Light	13	.	.	.	n	.	n	.
57	Light	30	13	5	0	n	n	y	y
58	Light	25	.	.	.	n	.	n	.
59	Light	50	19	5	0	n	n	y	y
60	Light	59	28	6	0	n	n	y	y
61	Light	5	2	0	0	n	n	y	n
62	Light	11	8	0	0	y	n	y	n
63	Light	23	6	3	0	y	n	y	y
64	Light	33	9	1	0	y	n	y	y
65	Light	9	3	0	0	y	n	y	n
66	Light	15	7	0	0	y	n	y	n
67	Light	8	6	0	0	y	n	y	n
68	Light	9	3	1	0	n	n	y	y
69	Light	9	2	1	0	n	n	y	y
70	Light	82	25	1	0	y	n	y	y
71	Light	22	2	0	0	y	n	y	n
72	Light	15	.	.	.	n	.	n	.
73	Light	24	.	.	.	n	.	n	.
74	Light	23	3	0	0	n	n	y	n
75	Light	14	10	2	0	n	n	y	y
76	Light	35	5	0	0	n	n	y	n
77	Light	10	5	1	0	y	n	y	y
78	Light	50	27	8	0	y	n	y	y
79	Light	105	65	37	0	n	n	y	y
80	Light	28	17	3	0	n	n	y	y
81	Light	43	.	.	.	n	.	n	.
1	Moderate	73	27	4	0	n	n	y	y
2	Moderate	115	17	1	0	y	n	y	y
3	Moderate	75	24	0	0	y	n	y	n
4	Moderate	71	15	0	0	n	y	y	n
5	Moderate	35	5	0	0	n	n	y	n
6	Moderate	10	.	.	.	n	.	n	.
7	Moderate	57	22	13	0	y	n	y	y
8	Moderate	20	2	0	0	n	n	y	n
9	Moderate	20	.	.	.	n	.	n	.
10	Moderate	12	.	.	.	n	.	n	.
11	Moderate	58	21	3	0	n	n	y	y
12	Moderate	63	56	23	10	y	y	y	y
13	Moderate	44	40	11	0	y	n	y	y
14	Moderate	30	9	2	0	n	n	y	y
15	Moderate	122	85	35	0	y	n	y	y
16	Moderate	111	61	26	0	n	n	y	y
17	Moderate	197	176	73	15	n	y	y	y
18	Moderate	157	151	31	0	n	n	y	y
19	Moderate	255	70	11	0	y	n	y	y
20	Moderate	40	1	0	0	n	n	y	n
21	Moderate	99	56	26	0	y	n	y	y
22	Moderate	101	58	23	0	n	n	y	y
23	Moderate	47	11	0	0	y	n	y	n
24	Moderate	35	.	.	.	n	.	n	.
25	Moderate	42	8	0	0	y	n	y	n
26	Moderate	25	.	.	.	n	.	n	.
27	Moderate	17	.	.	.	n	.	n	.
28	Moderate	98	46	14	0	n	n	y	y
29	Moderate	68	42	1	0	y	n	y	y
30	Moderate	30	2	0	0	n	n	y	n
31	Moderate	10	.	.	.	n	.	n	.
32	Moderate	30	.	.	.	n	.	n	.
33	Moderate	200	128	87	29	n	y	y	y
34	Moderate	20	.	.	.	n	.	n	.
35	Moderate	25	12	2	0	y	n	y	y
36	Moderate	8	2	0	0	n	n	y	n
37	Moderate	96	73	8	0	y	n	y	y
38	Moderate	77	30	1	0	y	n	y	y
39	Moderate	140	54	1	0	y	n	y	y
40	Moderate	29	13	1	0	n	n	y	y
41	Moderate	20	15	3	0	y	n	y	y
42	Moderate	27	10	0	0	n	n	y	n
43	Moderate	12	7	1	0	y	n	y	y
44	Moderate	43	15	5	0	n	n	y	y
45	Moderate	76	28	1	0	y	n	y	y
46	Moderate	111	34	0	0	y	n	y	n
47	Moderate	24	4	0	0	y	n	y	n
48	Moderate	34	4	0	0	y	n	y	n
49	Moderate	14	8	2	0	y	n	y	y
50	Moderate	145	62	6	0	y	n	y	y
51	Moderate	13	3	0	0	y	n	y	n
52	Moderate	37	9	2	0	y	n	y	y
53	Moderate	28	16	2	0	y	n	y	y
54	Moderate	10	5	0	0	y	n	y	n
55	Moderate	52	18	2	0	n	n	y	y
56	Moderate	30	25	2	0	n	n	y	y
57	Moderate	87	38	3	0	y	y	y	y
58	Moderate	73	14	1	0	y	n	y	y
59	Moderate	28	24	10	0	y	n	y	y
60	Moderate	58	22	13	0	n	n	y	y
61	Moderate	42	32	14	0	n	n	y	y
62	Moderate	70	65	39	31	n	y	y	y
63	Moderate	85	59	24	0	n	y	y	y
64	Moderate	74	60	22	0	n	n	y	y
65	Moderate	44	8	0	0	n	n	y	n
66	Moderate	20	12	4	0	n	n	y	y
67	Moderate	10	4	0	0	n	n	y	n
68	Moderate	24	9	8	0	n	n	y	y
69	Moderate	30	1	0	0	n	n	y	n
70	Moderate	119	78	73	42	n	y	y	y
71	Moderate	29	9	0	0	n	n	y	n
72	Moderate	19	6	0	0	y	n	y	n
73	Moderate	8	.	.	.	n	.	n	.
74	Moderate	155	62	8	0	n	n	y	y
75	Moderate	95	24	2	0	n	n	y	y
76	Moderate	27	5	0	0	n	n	y	n
77	Moderate	17	10	1	0	y	n	y	y
78	Moderate	95	.	.	.	n	.	n	.
79	Moderate	59	17	1	0	y	n	y	y
80	Moderate	18	.	.	.	n	.	n	.
81	Moderate	44	1	0	0	n	n	y	n
82	Moderate	72	24	0	0	y	n	y	n
83	Moderate	7	.	.	.	n	.	n	.
84	Moderate	10	.	.	.	n	.	n	.
85	Moderate	54	30	4	0	n	y	y	y
86	Moderate	20	10	0	0	y	n	y	n
87	Moderate	78	48	13	0	n	n	y	y
88	Moderate	66	29	7	0	n	n	y	y
89	Moderate	22	14	2	0	n	n	y	y
90	Moderate	20	3	0	0	n	n	y	n
91	Moderate	105	9	0	0	n	n	y	n
92	Moderate	20	.	.	.	n	.	n	.
93	Moderate	70	37	13	0	y	n	y	y
94	Moderate	28	17	0	0	y	n	y	n
95	Moderate	18	.	.	.	n	.	n	.
96	Moderate	50	31	1	0	n	n	y	y
97	Moderate	12	2	0	0	n	n	y	n
98	Moderate	12	2	0	0	n	n	y	n
99	Moderate	160	120	63	18	n	y	y	y
100	Moderate	24	4	0	0	n	n	y	n
101	Moderate	12	.	.	.	n	.	n	.
102	Moderate	10	.	.	.	n	.	n	.
103	Moderate	46	.	.	.	n	.	n	.
104	Moderate	112	44	25	7	n	y	y	y
105	Moderate	42	9	2	0	y	n	y	y
106	Moderate	31	.	.	.	n	.	n	.
107	Moderate	28	2	0	0	n	n	y	n
108	Moderate	19	6	4	0	n	n	y	y
109	Moderate	47	39	10	0	n	n	y	y
110	Moderate	25	15	9	4	y	y	y	y
111	Moderate	44	27	21	0	n	n	y	y
112	Moderate	20	12	0	0	n	n	y	n
113	Moderate	25	15	9	0	n	n	y	y
114	Moderate	22	16	8	4	n	y	y	y
115	Moderate	18	12	0	0	n	n	y	n
116	Moderate	127	83	20	0	y	n	y	y
117	Moderate	130	78	27	0	y	n	y	y
118	Moderate	70	36	22	1	y	y	y	y
119	Moderate	20	7	3	0	n	n	y	y
120	Moderate	50	26	4	0	n	n	y	y
121	Moderate	35	27	1	0	n	n	y	y
122	Moderate	53	31	6	0	n	n	y	y
123	Moderate	40	.	.	.	n	.	n	.
124	Moderate	11	6	0	0	n	n	y	n
125	Moderate	10	2	0	0	n	n	y	n
126	Moderate	25	11	4	0	n	n	y	y
127	Moderate	65	13	0	0	y	n	y	n
128	Moderate	14	.	.	.	n	.	n	.
129	Moderate	20	6	0	0	y	n	y	n
130	Moderate	48	13	7	0	n	n	y	y
131	Moderate	35	33	0	0	n	y	y	n
132	Moderate	144	128	11	2	y	y	y	y
133	Moderate	13	.	.	.	n	.	n	.
134	Moderate	45	2	0	0	n	n	y	n
135	Moderate	17	.	.	.	n	.	n	.
136	Moderate	10	.	.	.	n	.	n	.
137	Moderate	34	10	5	0	n	n	y	y
138	Moderate	115	59	14	0	n	n	y	y
139	Moderate	116	101	13	0	n	y	y	y
140	Moderate	71	28	25	11	n	y	y	y
141	Moderate	12	.	.	.	n	n	n	.
1	Heavy	67	14	0	0	y	n	y	n
2	Heavy	10	2	2	0	n	n	y	y
3	Heavy	20	.	.	.	n	.	n	.
4	Heavy	25	13	0	0	y	n	y	n
5	Heavy	48	.	.	.	y	.	n	.
6	Heavy	40	21	8	0	n	n	y	y
7	Heavy	100	44	2	0	n	n	y	y
8	Heavy	26	6	0	0	n	n	y	n
9	Heavy	21	1	0	0	n	n	y	n
10	Heavy	64	10	0	0	y	n	y	n
11	Heavy	84	38	16	0	n	n	y	y
12	Heavy	235	149	29	16	n	y	y	y
13	Heavy	74	43	10	0	y	y	y	y
14	Heavy	110	19	2	0	n	n	y	y
15	Heavy	200	142	47	35	n	y	y	y
16	Heavy	84	69	21	2	y	y	y	y
17	Heavy	20	7	0	0	y	n	y	n
18	Heavy	35	.	.	.	n	.	n	.
19	Heavy	42	17	4	0	n	n	y	y
20	Heavy	150	81	7	0	y	n	y	y
21	Heavy	12	.	.	.	n	.	n	.
22	Heavy	163	104	47	0	n	n	y	y
23	Heavy	105	49	8	0	n	n	y	y
24	Heavy	88	15	0	0	n	n	y	n
25	Heavy	125	35	18	0	n	n	y	y
26	Heavy	49	.	.	.	n	.	n	.
27	Heavy	12	.	.	.	n	.	n	.
28	Heavy	26	19	9	0	n	n	y	y
29	Heavy	45	42	0	0	n	y	y	n
30	Heavy	27	5	2	0	y	n	y	#REF!
31	Heavy	35	6	0	0	n	n	y	n
32	Heavy	47	.	.	.	n	.	n	.
33	Heavy	91	39	0	0	n	n	y	n
34	Heavy	65	23	3	0	n	n	y	y
35	Heavy	30	22	0	0	n	n	y	n
36	Heavy	45	10	2	0	y	n	y	y
37	Heavy	36	2	0	0	n	n	y	n
38	Heavy	39	11	0	0	n	n	y	n
39	Heavy	80	60	51	19	n	y	y	y
40	Heavy	141	13	3	0	n	n	y	y
41	Heavy	22	6	0	0	n	n	y	n
42	Heavy	20	4	0	0	n	n	y	n
43	Heavy	15	5	0	0	n	n	y	n
44	Heavy	38	7	0	0	n	n	y	n
45	Heavy	125	48	4	0	n	n	y	y
46	Heavy	71	30	5	0	y	n	y	y
47	Heavy	17	.	.	.	y	.	n	.
48	Heavy	39	1	0	0	n	n	y	n
49	Heavy	119	20	1	0	n	n	y	y
50	Heavy	15	3	0	0	y	n	y	n
51	Heavy	30	9	0	0	y	n	y	n
52	Heavy	28	10	3	0	y	n	y	y
53	Heavy	123	27	0	0	y	n	y	n
54	Heavy	53	21	0	0	y	n	y	n
Determining median spot count within each category
Image of hive fronts were taken at the start (~07:00) and end (~17:00) of the day over three days. Spot counts were matched with hornets visits either in the morning (before 12:00) or afternoon (after 12:00) of the day of their visit
	BIN: Number of spots
Spot Level	counted on hive front	# colonies in category	Running count
Light	1-10	1	1
Light	11-20	6	7
Light	21-30	32	39
Light	31-40	1	40
Light	41-50	10	50	Median at 41st position, so 1st in this bin at 42 spots
Light	51-60	6	56
Light	61-70	1	57
Light	71-80	1	58
Light	81-90	6	64
Light	91-100	17	81
Moderate	101-110	1	1
Moderate	111-120	2	3
Moderate	121-130	2	5
Moderate	131-140	6	11
Moderate	141-150	2	13
Moderate	151-160	6	19
Moderate	161-170	10	29
Moderate	171-180	5	34
Moderate	181-190	1	35
Moderate	191-200	6	41
Moderate	201-210	1	42
Moderate	211-220	10	52
Moderate	221-230	6	58
Moderate	231-240	5	63
Moderate	241-250	0	63
Moderate	251-260	1	64
Moderate	261-270	1	65
Moderate	271-280	20	85	Median at 71st position, so 6th in this bin at 275 spots
Moderate	281-290	8	93
Moderate	291-300	1	94
Moderate	301-310	0	94
Moderate	311-320	8	102
Moderate	321-330	3	105
Moderate	331-340	2	107
Moderate	341-350	3	110
Moderate	351-360	2	112
Moderate	361-370	2	114
Moderate	371-380	0	114
Moderate	381-390	2	116
Moderate	391-400	4	120
Moderate	401-410	2	122
Moderate	411-420	2	124
Moderate	421-430	2	126
Moderate	431-440	1	127
Moderate	441-450	0	127
Moderate	451-460	5	132
Moderate	461-470	0	132
Moderate	471-480	4	136
Moderate	481-490	2	138
Moderate	491-500	3	141
Heavy	501-510	1	1
Heavy	511-520	7	8
Heavy	521-530	0	8
Heavy	531-540	4	12
Heavy	541-550	0	12
Heavy	551-560	0	12
Heavy	561-570	1	13
Heavy	571-580	3	16
Heavy	581-590	0	16
Heavy	591-600	0	16
Heavy	601-610	4	20
Heavy	611-620	0	20
Heavy	621-630	2	22
Heavy	631-640	6	28	Median at 28th position, so last in this bin at 636 spots
Heavy	641-650	0	28
Heavy	651-660	2	30
Heavy	661-670	0	30
Heavy	671-680	6	36
Heavy	681-690	0	36
Heavy	691-700	0	36
Heavy	701-710	1	37
Heavy	711-720	0	37
Heavy	721-730	0	37
Heavy	731-740	1	38
Heavy	741-750	0	38
Heavy	751-760	0	38
Heavy	761-770	0	38
Heavy	771-780	0	38
Heavy	781-790	0	38
Heavy	791-800	0	38
Heavy	801-810	0	38
Heavy	811-820	0	38
Heavy	821-830	0	38
Heavy	831-840	0	38
Heavy	841-850	0	38
Heavy	851-860	0	38
Heavy	861-870	0	38
Heavy	871-880	0	38
Heavy	881-890	0	38
Heavy	891-900	0	38
Heavy	901-910	0	38
Heavy	911-920	0	38
Heavy	921-930	0	38
Heavy	931-940	1	39
Heavy	941-950	0	39
Heavy	951-960	2	41
Heavy	961-970	0	41
Heavy	971-980	0	41
Heavy	981-990	0	41
Heavy	991-1000	0	41
Heavy	1001-1100	0	41
Heavy	1011-1020	0	41
Heavy	1021-1030	0	41
Heavy	1031-1040	0	41
Heavy	1041-1050	0	41
Heavy	1051-1060	0	41
Heavy	1061-1070	0	41
Heavy	1071-1080	0	41
Heavy	1081-1090	0	41
Heavy	1091-1100	4	45
Heavy	1011-1110	0	45
Heavy	1111-1120	0	45
Heavy	1121-1130	0	45
Heavy	1131-1140	0	45
Heavy	1141-1150	0	45
Heavy	1151-1160	0	45
Heavy	1161-1170	0	45
Heavy	1171-1180	0	45
Heavy	1181-1190	0	45
Heavy	1191-1200	0	45
Heavy	1201-1210	0	45
Heavy	1211-1220	0	45
Heavy	1221-1230	0	45
Heavy	1231-1240	0	45
Heavy	1241-1250	0	45
Heavy	1251-1260	0	45
Heavy	1261-1270	0	45
Heavy	1271-1280	0	45
Heavy	1281-1290	0	45
Heavy	1291-1300	0	45
Heavy	1301-1310	0	45
Heavy	1311-1320	0	45
Heavy	1321-1330	0	45
Heavy	1331-1340	0	45
Heavy	1341-1350	0	45
Heavy	1351-1360	0	45
Heavy	1361-1370	0	45
Heavy	1371-1380	0	45
Heavy	1381-1390	0	45
Heavy	1391-1400	0	45
Heavy	1401-1410	0	45
Heavy	1411-1420	0	45
Heavy	1421-1430	0	45
Heavy	1431-1440	0	45
Heavy	1441-1450	0	45
Heavy	1451-1460	1	46
Heavy	1461-1470	5	51
Heavy	1471-1480	0	51
Heavy	1481-1490	0	51
Heavy	1491-1500	0	51
Heavy	1501-1510	0	51
Heavy	1511-1520	0	51
Heavy	1521-1530	3	54
Heavy	1531-1540	0	54
Heavy	1541-1550	0	54
Heavy	1551-1560	0	54
Heavy	1561-1570	0	54
Heavy	1571-1580	0	54
Heavy	1581-1590	0	54
Heavy	1591-1600	0	54
